# Supplementary material for: Global Proteomic Profiling of Piscirickettsia salmonis and Salmon Macrophage-Like Cells during Intracellular Infection
Source: Microorganisms. 2020 Nov 24;8(12):1845. doi: 10.3390/microorganisms8121845 (PMC7760863; doi:10.3390/microorganisms8121845)
Supplement: Supplementary file 1 [file microorganisms-08-01845-s001.zip]

Archive with 5 entries (5 files):
- Supplementary material/Figure S1.docx
- Supplementary material/Table S1.xlsx
- Supplementary material/Table S2.xlsx
- Supplementary material/Table S3.xlsx
- Supplementary material/Table S4.xlsx
